# Supplementary material for: One-Pot Synthesis of Nanostructured Ni@Ni(OH)2 and Co-Doped Ni@Ni(OH)2 via Chemical Reduction Method for Supercapacitor Applications
Source: Materials (Basel). 2022 Dec 30;16(1):380. doi: 10.3390/ma16010380 (PMC9822482; doi:10.3390/ma16010380)
Supplement: Supplementary file 1 [file materials-16-00380-s001.zip]

Archive with 1 entries (1 files):
- materials-2087880-supplementary.pdf
